# Supplementary material for: The Critical Role of Soil Ecological Stoichiometric Ratios: How Does Reforestation Improve Soil Nitrogen and Phosphorus Availability?
Source: Plants (Basel). 2024 Aug 20;13(16):2320. doi: 10.3390/plants13162320 (PMC11358991; doi:10.3390/plants13162320)
Supplement: Supplementary file 1 [file plants-13-02320-s001.zip]

Archive with 1 entries (1 files):
- plants-3119133-supplementary.pdf
